# Supplementary material for: Non-cognate immunity proteins provide broader defenses against interbacterial effectors in microbial communities
Source: eLife. 2025 Sep 30;12:RP90607. doi: 10.7554/eLife.90607 (PMC12483513; doi:10.7554/eLife.90607)
Supplement: Figure 1—source data 2. [file elife-90607-fig1-data2.zip]

Archive with 26 entries (25 files):
- Figure 1-source data 2/
- __MACOSX/._Figure 1-source data 2
- Figure 1-source data 2/Figure 1C-top and bottom_2018-08-29 15hr 50min.1sc
- __MACOSX/Figure 1-source data 2/._Figure 1C-top and bottom_2018-08-29 15hr 50min.1sc
- Figure 1-source data 2/Figure 1C-top and bottom_2018-08-29 15hr 50min.tif
- __MACOSX/Figure 1-source data 2/._Figure 1C-top and bottom_2018-08-29 15hr 50min.tif
- Figure 1-source data 2/Figure 1E-top_2018-08-22 14hr 57min.tif
- __MACOSX/Figure 1-source data 2/._Figure 1E-top_2018-08-22 14hr 57min.tif
- Figure 1-source data 2/Figure 1E-top_2018-08-22 14hr 57min.1sc
- __MACOSX/Figure 1-source data 2/._Figure 1E-top_2018-08-22 14hr 57min.1sc
- Figure 1-source data 2/Figure 1F-top and bottom_2018-10-18 18hr 07min
- __MACOSX/Figure 1-source data 2/._Figure 1F-top and bottom_2018-10-18 18hr 07min
- Figure 1-source data 2/Figure 1F-top and bottom_2018-10-18 18hr 07min.tif
- __MACOSX/Figure 1-source data 2/._Figure 1F-top and bottom_2018-10-18 18hr 07min.tif
- Figure 1-source data 2/Figure 1E-bottom_2018-12-20 13hr 03min.1sc
- __MACOSX/Figure 1-source data 2/._Figure 1E-bottom_2018-12-20 13hr 03min.1sc
- Figure 1-source data 2/Figure 1E-bottom_2018-12-20 13hr 03min.tif
- __MACOSX/Figure 1-source data 2/._Figure 1E-bottom_2018-12-20 13hr 03min.tif
- Figure 1-source data 2/Figure 1B-bottom_2018-09-19 17hr 35min.tif
- __MACOSX/Figure 1-source data 2/._Figure 1B-bottom_2018-09-19 17hr 35min.tif
- Figure 1-source data 2/Figure 1B-top_2018-09-07 19hr 37min.1sc
- __MACOSX/Figure 1-source data 2/._Figure 1B-top_2018-09-07 19hr 37min.1sc
- Figure 1-source data 2/Figure 1B-bottom_2018-09-19 17hr 35min.1sc
- __MACOSX/Figure 1-source data 2/._Figure 1B-bottom_2018-09-19 17hr 35min.1sc
- Figure 1-source data 2/Figure 1B-top_2018-09-07 19hr 37min.tif
- __MACOSX/Figure 1-source data 2/._Figure 1B-top_2018-09-07 19hr 37min.tif
