# Supplementary material for: Non-cognate immunity proteins provide broader defenses against interbacterial effectors in microbial communities
Source: eLife. 2025 Sep 30;12:RP90607. doi: 10.7554/eLife.90607 (PMC12483513; doi:10.7554/eLife.90607)
Supplement: Figure 1—figure supplement 1—source data 2. [file elife-90607-fig1-figsupp1-data2.zip]

Archive with 16 entries (15 files):
- Figure 1-figure supplement 1-source data 2/
- __MACOSX/._Figure 1-figure supplement 1-source data 2
- Figure 1-figure supplement 1-source data 2/Figure 1-figure supplement 1D_2018-05-24 21hr 11min.tif
- __MACOSX/Figure 1-figure supplement 1-source data 2/._Figure 1-figure supplement 1D_2018-05-24 21hr 11min.tif
- Figure 1-figure supplement 1-source data 2/Figure 1-figure supplement 1C-ladder_2018-05-01 18hr 50min
- __MACOSX/Figure 1-figure supplement 1-source data 2/._Figure 1-figure supplement 1C-ladder_2018-05-01 18hr 50min
- Figure 1-figure supplement 1-source data 2/Figure 1-figure supplement 1D_2018-05-24 21hr 11min.1sc
- __MACOSX/Figure 1-figure supplement 1-source data 2/._Figure 1-figure supplement 1D_2018-05-24 21hr 11min.1sc
- Figure 1-figure supplement 1-source data 2/.DS_Store
- __MACOSX/Figure 1-figure supplement 1-source data 2/._.DS_Store
- Figure 1-figure supplement 1-source data 2/Figure 1-figure supplement 1C_2018-05-01 18hr 52min v2.tif
- __MACOSX/Figure 1-figure supplement 1-source data 2/._Figure 1-figure supplement 1C_2018-05-01 18hr 52min v2.tif
- Figure 1-figure supplement 1-source data 2/Figure 1-figure supplement 1C_2018-05-01 18hr 52min v2
- __MACOSX/Figure 1-figure supplement 1-source data 2/._Figure 1-figure supplement 1C_2018-05-01 18hr 52min v2
- Figure 1-figure supplement 1-source data 2/Figure 1-figure supplement 1C-ladder_2018-05-01 18hr 50min.tif
- __MACOSX/Figure 1-figure supplement 1-source data 2/._Figure 1-figure supplement 1C-ladder_2018-05-01 18hr 50min.tif
