# Supplementary material for: Non-cognate immunity proteins provide broader defenses against interbacterial effectors in microbial communities
Source: eLife. 2025 Sep 30;12:RP90607. doi: 10.7554/eLife.90607 (PMC12483513; doi:10.7554/eLife.90607)
Supplement: Figure 2—source data 2. [file elife-90607-fig2-data2.zip]

Archive with 12 entries (11 files):
- Figure 2-source data 2/
- __MACOSX/._Figure 2-source data 2
- Figure 2-source data 2/Figure 2E-left gel_211111_anti-FLAG_Colorimetric.tif
- __MACOSX/Figure 2-source data 2/._Figure 2E-left gel_211111_anti-FLAG_Colorimetric.tif
- Figure 2-source data 2/Figure 2E-left gel_211111_anti-FLAG.mscn
- __MACOSX/Figure 2-source data 2/._Figure 2E-left gel_211111_anti-FLAG.mscn
- Figure 2-source data 2/Figure 2E-left gel_211111_anti-FLAG_Chemi.tif
- __MACOSX/Figure 2-source data 2/._Figure 2E-left gel_211111_anti-FLAG_Chemi.tif
- Figure 2-source data 2/Figure 2E-right gel_211111_anti-StrepII.mscn
- __MACOSX/Figure 2-source data 2/._Figure 2E-right gel_211111_anti-StrepII.mscn
- Figure 2-source data 2/Figure 2E-right gel_211111_anti-StrepII_Chemi.tif
- __MACOSX/Figure 2-source data 2/._Figure 2E-right gel_211111_anti-StrepII_Chemi.tif
