# Supplementary material for: Non-cognate immunity proteins provide broader defenses against interbacterial effectors in microbial communities
Source: eLife. 2025 Sep 30;12:RP90607. doi: 10.7554/eLife.90607 (PMC12483513; doi:10.7554/eLife.90607)
Supplement: Figure 2—figure supplement 1—source data 2. [file elife-90607-fig2-figsupp1-data2.zip]

Archive with 4 entries (3 files):
- Figure 2-figure supplement 1-source data 2/
- __MACOSX/._Figure 2-figure supplement 1-source data 2
- Figure 2-figure supplement 1-source data 2/Figure 2 - Figure supplement 1_211110-coomassie.jpg
- __MACOSX/Figure 2-figure supplement 1-source data 2/._Figure 2 - Figure supplement 1_211110-coomassie.jpg
