# Supplementary material for: Non-cognate immunity proteins provide broader defenses against interbacterial effectors in microbial communities
Source: eLife. 2025 Sep 30;12:RP90607. doi: 10.7554/eLife.90607 (PMC12483513; doi:10.7554/eLife.90607)
Supplement: Figure 4—figure supplement 2—source data 1. [file elife-90607-fig4-figsupp2-data1.zip]

Archive with 2 entries (2 files):
- Figure 4-figure supplement 2-source data 1.pdf
- __MACOSX/._Figure 4-figure supplement 2-source data 1.pdf
