# Supplementary material for: Non-cognate immunity proteins provide broader defenses against interbacterial effectors in microbial communities
Source: eLife. 2025 Sep 30;12:RP90607. doi: 10.7554/eLife.90607 (PMC12483513; doi:10.7554/eLife.90607)
Supplement: Figure 4—figure supplement 2—source data 2. [file elife-90607-fig4-figsupp2-data2.zip]

Archive with 7 entries (6 files):
- Figure 4-figure supplement 2-source data 2/
- __MACOSX/._Figure 4-figure supplement 2-source data 2
- Figure 4-figure supplement 2-source data 2/Figure 4-figure supplement 2-source data_231122_antiST_intensebands_Chemi.tif
- Figure 4-figure supplement 2-source data 2/Figure 4-figure supplement 2-source data_231122-coomassie.jpg
- __MACOSX/Figure 4-figure supplement 2-source data 2/._Figure 4-figure supplement 2-source data_231122-coomassie.jpg
- Figure 4-figure supplement 2-source data 2/Figure 4-figure supplement 2-source data_231122_antiST_intensebands_Colorimetric.tif
- Figure 4-figure supplement 2-source data 2/Figure 4-figure supplement 2-source data_231122_antiST_intensebands.mscn
