# Supplementary material for: Non-cognate immunity proteins provide broader defenses against interbacterial effectors in microbial communities
Source: eLife. 2025 Sep 30;12:RP90607. doi: 10.7554/eLife.90607 (PMC12483513; doi:10.7554/eLife.90607)
Supplement: Figure 4—figure supplement 3—source data 2. [file elife-90607-fig4-figsupp3-data2.zip]

Archive with 16 entries (15 files):
- Figure 4-figure supplement 3-source data 2/
- __MACOSX/._Figure 4-figure supplement 3-source data 2
- Figure 4-figure supplement 3-source data 2/Figure 4-figure supplement 3-left_220311_anti-FLAG_Colorimetric.tif
- Figure 4-figure supplement 3-source data 2/Figure 4-figure supplement 3-left_220311_anti-StrepII.mscn
- Figure 4-figure supplement 3-source data 2/Figure 4-figure supplement 3-left_220310-coomassie.jpg
- __MACOSX/Figure 4-figure supplement 3-source data 2/._Figure 4-figure supplement 3-left_220310-coomassie.jpg
- Figure 4-figure supplement 3-source data 2/Figure 4-figure supplement 3-right_220317-coomassie.jpg
- __MACOSX/Figure 4-figure supplement 3-source data 2/._Figure 4-figure supplement 3-right_220317-coomassie.jpg
- Figure 4-figure supplement 3-source data 2/Figure 4-figure supplement 3-right_2022-03-18-Pj-Pf-bind-rep3-FLAG_Chemi.tif
- Figure 4-figure supplement 3-source data 2/Figure 4-figure supplement 3-right_2022-03-18-Pj-Pf-bind-rep3-FLAG_Colorimetric.tif
- Figure 4-figure supplement 3-source data 2/Figure 4-figure supplement 3-left_220311_anti-StrepII_Chemi.tif
- Figure 4-figure supplement 3-source data 2/Figure 4-figure supplement 3-right_2022-03-18-Pj-Pf-bind-rep3-FLAG.mscn
- Figure 4-figure supplement 3-source data 2/Figure 4-figure supplement 3-right_2022-03-18-Pj-Pf-bind-rep3-StrepII_Chemi.tif
- Figure 4-figure supplement 3-source data 2/Figure 4-figure supplement 3-right_2022-03-18-Pj-Pf-bind-rep3-StrepII.mscn
- Figure 4-figure supplement 3-source data 2/Figure 4-figure supplement 3-left_220311_anti-FLAG_Chemi.tif
- Figure 4-figure supplement 3-source data 2/Figure 4-figure supplement 3-left_220311_anti-FLAG.mscn
